# Supplementary material for: Two- and three-input TALE-based AND logic computation in embryonic stem cells
Source: Nucleic Acids Res. 2013 Aug 27;41(21):9967–75. doi: 10.1093/nar/gkt758 (PMC3834826; doi:10.1093/nar/gkt758)
Supplement: Supplementary Data [file supp_gkt758_nar-01693-h-2013-File007.xlsx]

## Sheet: DNA constructs A
Table S1. Experimental DNA constructs and their constituent subparts.
DNA constructs A	Backbone	BioBrick Subparts
TAL118	pCDNA5ins	TAL118full_t2A_mCherry
Off-target TAL	pCDNA5ins	TAL248full _t2A_mCherry
intC-TAL_1	pCDNA5ins	intC-TAL118-C1_t2A_mCherry
intC-TAL_2	pCDNA5ins	intC-TAL118-C2_t2A_mCherry
intC-TAL_3	pCDNA5ins	intC-TAL118-C3_t2A_mCherry
intC-TAL_4	pCDNA5ins	intC-TAL118-a-C1_t2A_mCherry
intC-TAL_5	pCDNA5ins	intC-TAL118-a-C2_t2A_mCherry
intC-TAL_6	pCDNA5ins	intC-TAL118-a-C3_t2A_mCherry
TAL_1_intN	pCDNA5ins	TAL118-CF-N1-intN_NLS_t2A_zsY
TAL_2_intN	pCDNA5ins	TAL118-CF-N2-intN_NLS_t2A_zsY
TAL_3_intN	pCDNA5ins	TAL118-CF-N2-intN_NLS_t2A_zsY
TAL_4_intN	pCDNA5ins	TAL118-a-N1-intN__NLS_t2A_zsY
TAL_5_intN	pCDNA5ins	TAL118-a-N2-intN_NLS_t2A_zsY
TAL_6_intN	pCDNA5ins	TAL118-a-N3-intN_NLS_t2A_zsY
TAL_5_intNs	pCDNA5ins	TAL118-a-N2-intNS1_NLS
intM	pCDNA5ins	intM_NLS
mutTAL_5_intN	pCDNA5ins	mutTAL118-a-N2-intN_NLS
1xTAL118bs_HSV	pCDNA5/FRT/TO	1xTAL118bs_spacer_HSV_2xCFP_NLS_STOP
2xTAL118bs_HSV	pCDNA5/FRT/TO	2xTAL118bs_spacer_HSV_2xCFP_NLS_STOP
3xTAL118bs_HSV	pCDNA5/FRT/TO	3xTAL118bs_spacer_HSV_2xCFP_NLS_STOP
4xTAL118bs_HSV	pCDNA5/FRT/TO	4xTAL118bs_spacer_HSV_2xCFP_NLS_STOP
5xTAL118bs_HSV	pCDNA5/FRT/TO	5xTAL118bs_spacer_HSV_2xCFP_NLS_STOP
6xTAL118bs_HSV	pCDNA5/FRT/TO	6xTAL118bs_spacer_HSV_2xCFP_NLS_STOP
CMV_53_reporter	pCDNA5/FRT/TO	CMV-53-K_2xCFP_NLS_STOP_BGHterm
CMV_74_reporter	pCDNA5/FRT/TO	CMV-74-K_2xCFP_NLS_STOP_BGHterm

## Sheet: DNA constructs B
Table S1. Experimental DNA constructs and their constituent subparts.
DNA constructs B	Backbone	Subparts
L1_HS4_L2	L1L2	HS4
L2_HSVreporter_L3	L2L3	6xTAL118bs-spacer_TK_2xCFP_NLS_STOP_BGHterm_HS4
L3_C-input_L4	L3L4	CMV-intC-TAL118-a-C2_t2A_mCherry_BGHterm_HS4
L4_N-input_L5	L4L5	CMV-TAL118-a-N2-intN_NLS_BGHterm_HS4
L4_mutN-input_L5	L4L5	CMV-mutTAL118-a-N2-intN_NLS_BGHterm_HS4
L2_CMV53reporter_L3	L2L3	6xTAL118bs-spacer2_CMV-53-K_2xCFP_NLS_STOP_BGHterm_HS4
L2_CMV74reporter_L3	L2L3	6xTAL118bs-spacer2_CMV-74-K_2xCFP_NLS_STOP_BGHterm_HS4
L4_Ns-input_L5	L4L5	CMV-TAL118-a-N2-intNS1_NLS_BGHterm
L1_M-input_L2	L1L2	CMV_intM_NLS_HS4
L1_mutM-input_L2	L1L2	CMV_mut-intM_NLS_HS4
L4_N-input_L5	L4L5	CMV-TAL118-a-N2-intN_NLS_t2A_zsY_BGHterm_HS4
L4_mutN-input_L5	L4L5	CMV-mutTAL118-a-N2-intN_NLS_t2A_zsY_BGHterm_HS4

## Sheet: BACs
Table S1. Experimental DNA constructs and their constituent subparts.
BAC	Backbone	Subparts
HSV 2i-AND	pDestRmceBAC	L1_HS4_L2_HSVreporter_L3_C-input_L4_N-input_L5
HSV 2i-Ctrl	pDestRmceBAC	L1_HS4_L2_HSVreporter_L3_C-input_L4_mutN-input_L5
CMV53 2i-AND	pDestRmceBAC	L1_HS4_L2_CMV53reporter_L3_Cinput_L4_N-input_L5
CMV53 2i-Ctrl	pDestRmceBAC	L1_HS4_L2_CMV53reporter_L3_C-input_L4_mutN-input_L5
CMV74 2i-AND	pDestRmceBAC	L1_HS4_L2_CMV74reporter_L3_C-input_L4_N-input_L5
CMV74 2i-Ctrl	pDestRmceBAC	L1_HS4_L2_CMV74reporter_L3_C-input_L4_mutN-input_L5
3i-AND	pDestRmceBAC	L1_M-input_L2_CMV53reporter_L3_C-input_L4_Ns-input_L5
3i-Ctrl	pDestRmceBAC	L1_mutM-input_L2_CMV53reporter_L3_C-input_L4_Ns-input_L5
2i-AND PB	pDestPBBAC	L1_HS4_L2_HSVreporter_L3_C-input_L4_N-input1_L5
2i-Ctrl PB	pDestPBBAC	L1_HS4_L2_HSVreporter_L3_C-input_L4_mutN-input1_L5

## Sheet: Subpart Sequences
Table S1. Experimental DNA constructs and their constituent subparts.
Sequences of BioBrick DNA subparts
	Subpart	DNA Sequence (5’à3’)
	mCherry	gaattcgcggccgcttctagaGTGAGCAAGGGCGAGGAGGATAACATGGCCATCATCAAGGAGTTCATGCGCTTCAAGGTGCACATGGAGGGCTCCGTGAACGGCCACGAGTTCGAGATCGAGGGCGAGGGCGAGGGCCGCCCCTACGAGGGCACCCAGACCGCCAAGCTGAAGGTGACCAAGGGTGGCCCCCTGCCCTTCGCCTGGGACATCCTGTCCCCTCAGTTCATGTACGGCTCCAAGGCCTACGTGAAGCACCCCGCCGACATCCCCGACTACTTGAAGCTGTCCTTCCCCGAGGGCTTCAAGTGGGAGCGCGTGATGAACTTCGAGGACGGCGGCGTGGTGACCGTGACCCAGGACTCCTCCTTGCAGGACGGCGAGTTCATCTACAAGGTG…
	AmCyan	gaattcgcggccgcttctagaATGGCCCTGTCCAACAAGTTCATCGGCGACGACATGAAGATGACCTACCACATGGACGGCTGCGTGAACGGCCACTACTTCACCGTGAAGGGCGAGGGCAGCGGCAAGCCCTACGAGGGCACCCAGACCTCCACCTTCAAGGTGACCATGGCCAACGGCGGCCCCCTGGCCTTCTCCTTCGACATCCTGTCCACCGTGTTCATGTACGGCAACCGCTGCTTCACCGCCTACCCCACCAGCATGCCCGACTACTTCAAGCAGGCCTTCCCCGACGGCATGTCCTACGAGAGAACCTTCACCTACGAGGACGGCGGCGTGGCCACCGCCAGCTGGGAGATCAGCCTGAAGGGCAACTGCTTCGAGCACAAGTCCACCTTC…
	zsYellow	gaattcgcggccgcttctagagCCCACAGCAAGCACGGCCTGAAGGAGGAGATGACCATGAAGTACCACATGGAGGGCTGCGTGAACGGCCACAAGTTCGTGATCACCGGCGAGGGCATCGGCTACCCCTTCAAGGGCAAGCAGACCATCAACCTGTGCGTGATCGAGGGCGGCCCCCTGCCCTTCAGCGAGGACATCCTGAGCGCCGGCTTCAAGTACGGCGACCGGATCTTCACCGAGTACCCCCAGGACATCGTGGACTACTTCAAGAACAGCTGCCCCGCCGGCTACACCTGGGGCCGGAGCTTCCTGTTCGAGGACGGCGCCGTGTGCATCTGTAACGTGGACATCACCGTGAGCGTGAAGGAGAACTGCATCTACCACAAGAGCATCTTCAAC…
	TAL118full	gaattcgcggccgcttctagaGATCCTATAAGGAGCAGAACACCATCCCCAGCAAGAGAACTCCTTCCAGGGCCACAGCCAGACGGCGTGCAGCCAACTGCTGATCGGGGGGTGTCACCCCCCGCAGGTGGCCCGCTGGACGGTTTGCCCGCCAGAAGAACCATGAGCAGAACACGCTTGCCAAGCCCACCAGCACCCTCCCCTGCCTTTAGCGCAGGCTCATTTTCAGATTTGTTGCGACAGTTTGACCCTTCTCTTTTCAACACCTCTCTGTTTGACAGCCTGCCTCCCTTCGGTGCTCATCACACAGAAGCCGCTACAGGTGAGTGGGACGAGGTTCAGTCAGGCCTCAGGGCCGCGGATGCCCCTCCCCCCACAATGAGAGTGGCAGTGACCGCT…
	TAL248full	gaattcgcggccgcttctagaGATCCTATAAGGAGCAGAACACCATCCCCAGCAAGAGAACTCCTTCCAGGGCCACAGCCAGACGGCGTGCAGCCAACTGCTGATCGGGGGGTGTCACCCCCCGCAGGTGGCCCGCTGGACGGTTTGCCCGCCAGAAGAACCATGAGCAGAACACGCTTGCCAAGCCCACCAGCACCCTCCCCTGCCTTTAGCGCAGGCTCATTTTCAGATTTGTTGCGACAGTTTGACCCTTCTCTTTTCAACACCTCTCTGTTTGACAGCCTGCCTCCCTTCGGTGCTCATCACACAGAAGCCGCTACAGGTGAGTGGGACGAGGTTCAGTCAGGCCTCAGGGCCGCGGATGCCCCTCCCCCCACAATGAGAGTGGCAGTGACCGCT…
	STOP	gaattcgcggccgcttctagaGCGTAAAGCTGAGactagtagcggccgctgcag
	TAL118bs	gaattcgcggccgcttctagaaTCCACTAAACCCCCATATTTactagtagcggccgctgcag
	TATA	gaattcgcggccgcttctagaGTCCACTTCGCATATTAAGGTGACGCGTGTGGCCTCGAACACCGAGCGACCCTGCAactagtagcggccgctgcag
	NLS (SV40)	gaattcgcggccgcttctagaCCCAAGAAAAAGCGCAAGGTAactagtagcggccgctgcag
	t2A	gaattcgcggccgcttctagaAGAGCCGAGGGGAGAGGAAGTCTTCTGACCTGCGGAGACGTCGAAGAGAATCCTGGACCCactagtagcggccgctgcag
	Spacer	gaattcgcggccgcttctagaGTGACGCCGGTGACGCCGACTAGAGTGACGCCGGTGACGCCGACTAGAGTGACGCCGTGACGCCGactagtagcggccgctgcag
	TATA	gaattcgcggccgcttctagaGTCCACTTCGCATATTAAGGTGACGCGTGTGGCCTCGAACACCGAGCGACCCTGCAactagtagcggccgctgcag
	intC-TAL118-C1	gaattcgcggccgcttctagaGCGGCGGCGTGCCCGGAACTGCGTCAGCTGGCGCAGAGCGATGTGTATTGGGATCCGATTGTGAGCATTGAACCGGATGGCGTGGAAGAAGTGTTTGATCTGACCGTGCCGGGCCCGCATAACTTTGTGGCGAACGATATTATTGCGCATAACACGGCGGTAGAAGCTGTACACGCCTGGAGGAATGCCCTGACCGGGGCCCCCCTCAACCTCACTCCCGAGCAAGTAGTGGCTATTGCATCACATGATGGTGGGAAGCAAGCATTGGAAACGGTGCAGCGGCTCTTGCCCGTactaTGCCAAGCACATGGCCTCACCCCGGAGCAAGTAGTTGCCATTGCTTCCCACGACGGCGGCAAACAAGCCCTTGAAACTGTG…
	intC-TAL118-C2	gaattcgcggccgcttctagaGCGGCGGCGTGCCCGGAACTGCGTCAGCTGGCGCAGAGCGATGTGTATTGGGATCCGATTGTGAGCATTGAACCGGATGGCGTGGAAGAAGTGTTTGATCTGACCGTGCCGGGCCCGCATAACTTTGTGGCGAACGATATTATTGCGCATAACACCGGGGCCCCCCTCAACCTCACTCCCGAGCAAGTAGTGGCTATTGCATCACATGATGGTGGGAAGCAAGCATTGGAAACGGTGCAGCGGCTCTTGCCCGTactaTGCCAAGCACATGGCCTCACCCCGGAGCAAGTAGTTGCCATTGCTTCCCACGACGGCGGCAAACAAGCCCTTGAAACTGTGCAGCGGCTCCTGCCTGTTCTTTGTCAGGCACACGGGCTT…
	intC-TAL118-C3	gaattcgcggccgcttctagaACTCCCGAGCAAGTAGTGGCTATTGCATCACATGATGGTGGGAAGCAAGCATTGGAAACGGTGCAGCGGCTCTTGCCCGTactaTGCCAAGCACATGGCCTCACCCCGGAGCAAGTAGTTGCCATTGCTTCCCACGACGGCGGCAAACAAGCCCTTGAAACTGTGCAGCGGCTCCTGCCTGTTCTTTGTCAGGCACACGGGCTTACTCCGGAACAGGTTGTAGCGATCGCCAGCAATATCGGTGGTAAACAGGCCCTCGAAACAGTGCAGGCACTGCTCCCAGTATTGTGCCAAGCACATGGCCTCACCCCGGAACAGGTAGTTGCCATTGCATCTCATGACGGCGGCAAGCAGGCACTGGAAACTGTCCAAAGACTG…
	intC-TAL118-a-C1	gaattcgcggccgcttctagaGCGGCGGCGTGCCCGGAACTGCGTCAGCTGGCGCAGAGCGATGTGTATTGGGATCCGATTGTGAGCATTGAACCGGATGGCGTGGAAGAAGTGTTTGATCTGACCGTGCCGGGCCCGCATAACTTTGTGGCGAACGATATTATTGCGCATAACTCTAACATCGGCGGCAAGCAGGCTCTGGAAACAGTGCAGGCTCTTTTGCCTGTGCTGTGCCAGGCTCATGGCCTGACCCCTGAGCAAGTGGTGGCAATAGCATCAAACATAGGAGGCAAGCAGGCATTGGAAACCGTTCAGGCACTGCTCCCAGTCTTATGCCAAGCACATGGCCTCACCCCGGAGCAGGTCGTAGCAATTGCTAGCAATATTGGTGGTAAGCAG…
	intC-TAL118-a-C2	gaattcgcggccgcttctagaGCGGCGGCGTGCCCGGAACTGCGTCAGCTGGCGCAGAGCGATGTGTATTGGGATCCGATTGTGAGCATTGAACCGGATGGCGTGGAAGAAGTGTTTGATCTGACCGTGCCGGGCCCGCATAACTTTGTGGCGAACGATATTATTGCGCATAACTGCCAGGCTCATGGCCTGACCCCTGAGCAAGTGGTGGCAATAGCATCAAACATAGGAGGCAAGCAGGCATTGGAAACCGTTCAGGCACTGCTCCCAGTCTTATGCCAAGCACATGGCCTCACCCCGGAGCAGGTCGTAGCAATTGCTAGCAATATTGGTGGTAAGCAGGCGCTGGAAACCGTGCAGGCACTCCTGCCTGTCCTTTGCCAGGCTCACGGACTCACG…
	intC-TAL118-a-C3	gaattcgcggccgcttctagaGCGGCGGCGTGCCCGGAACTGCGTCAGCTGGCGCAGAGCGATGTGTATTGGGATCCGATTGTGAGCATTGAACCGGATGGCGTGGAAGAAGTGTTTGATCTGACCGTGCCGGGCCCGCATAACTTTGTGGCGAACGATATTATTGCGCATAACACCCCTGAGCAAGTGGTGGCAATAGCATCAAACATAGGAGGCAAGCAGGCATTGGAAACCGTTCAGGCACTGCTCCCAGTCTTATGCCAAGCACATGGCCTCACCCCGGAGCAGGTCGTAGCAATTGCTAGCAATATTGGTGGTAAGCAGGCGCTGGAAACCGTGCAGGCACTCCTGCCTGTCCTTTGCCAGGCTCACGGACTCACGCCCGAGCAGGTGGTGGCA…
	TAL118-CF-N1-intN	gaattcgcggccgcttctagagGATCCTATAAGGAGCAGAACACCATCCCCAGCAAGAGAACTCCTTCCAGGGCCACAGCCAGACGGCGTGCAGCCAACTGCTGATCGGGGGGTGTCACCCCCCGCAGGTGGCCCGCTGGACGGTTTGCCCGCCAGAAGAACCATGAGCAGAACACGCTTGCCAAGCCCACCAGCACCCTCCCCTGCCTTTAGCGCAGGCTCATTTTCAGATTTGTTGCGACAGTTTGACCCTTCTCTTTTCAACACCTCTCTGTTTGACAGCCTGCCTCCCTTCGGTGCTCATCACACAGAAGCCGCTACAGGTGAGTGGGACGAGGTTCAGTCAGGCCTCAGGGCCGCGGATGCCCCTCCCCCCACAATGAGAGTGGCAGTGACCGC…
	TAL118-CF-N2-intN	gaattcgcggccgcttctagagGATCCTATAAGGAGCAGAACACCATCCCCAGCAAGAGAACTCCTTCCAGGGCCACAGCCAGACGGCGTGCAGCCAACTGCTGATCGGGGGGTGTCACCCCCCGCAGGTGGCCCGCTGGACGGTTTGCCCGCCAGAAGAACCATGAGCAGAACACGCTTGCCAAGCCCACCAGCACCCTCCCCTGCCTTTAGCGCAGGCTCATTTTCAGATTTGTTGCGACAGTTTGACCCTTCTCTTTTCAACACCTCTCTGTTTGACAGCCTGCCTCCCTTCGGTGCTCATCACACAGAAGCCGCTACAGGTGAGTGGGACGAGGTTCAGTCAGGCCTCAGGGCCGCGGATGCCCCTCCCCCCACAATGAGAGTGGCAGTGACCGC…
	TAL118-CF-N3-intN	gaattcgcggccgcttctagagGATCCTATAAGGAGCAGAACACCATCCCCAGCAAGAGAACTCCTTCCAGGGCCACAGCCAGACGGCGTGCAGCCAACTGCTGATCGGGGGGTGTCACCCCCCGCAGGTGGCCCGCTGGACGGTTTGCCCGCCAGAAGAACCATGAGCAGAACACGCTTGCCAAGCCCACCAGCACCCTCCCCTGCCTTTAGCGCAGGCTCATTTTCAGATTTGTTGCGACAGTTTGACCCTTCTCTTTTCAACACCTCTCTGTTTGACAGCCTGCCTCCCTTCGGTGCTCATCACACAGAAGCCGCTACAGGTGAGTGGGACGAGGTTCAGTCAGGCCTCAGGGCCGCGGATGCCCCTCCCCCCACAATGAGAGTGGCAGTGACCGC…
	TAL118-a-N1-intN	gaattcgcggccgcttctagagGATCCTATAAGGAGCAGAACACCATCCCCAGCAAGAGAACTCCTTCCAGGGCCACAGCCAGACGGCGTGCAGCCAACTGCTGATCGGGGGGTGTCACCCCCCGCAGGTGGCCCGCTGGACGGTTTGCCCGCCAGAAGAACCATGAGCAGAACACGCTTGCCAAGCCCACCAGCACCCTCCCCTGCCTTTAGCGCAGGCTCATTTTCAGATTTGTTGCGACAGTTTGACCCTTCTCTTTTCAACACCTCTCTGTTTGACAGCCTGCCTCCCTTCGGTGCTCATCACACAGAAGCCGCTACAGGTGAGTGGGACGAGGTTCAGTCAGGCCTCAGGGCCGCGGATGCCCCTCCCCCCACAATGAGAGTGGCAGTGACCGC…
	TAL118-a-N2-intN	gaattcgcggccgcttctagagGATCCTATAAGGAGCAGAACACCATCCCCAGCAAGAGAACTCCTTCCAGGGCCACAGCCAGACGGCGTGCAGCCAACTGCTGATCGGGGGGTGTCACCCCCCGCAGGTGGCCCGCTGGACGGTTTGCCCGCCAGAAGAACCATGAGCAGAACACGCTTGCCAAGCCCACCAGCACCCTCCCCTGCCTTTAGCGCAGGCTCATTTTCAGATTTGTTGCGACAGTTTGACCCTTCTCTTTTCAACACCTCTCTGTTTGACAGCCTGCCTCCCTTCGGTGCTCATCACACAGAAGCCGCTACAGGTGAGTGGGACGAGGTTCAGTCAGGCCTCAGGGCCGCGGATGCCCCTCCCCCCACAATGAGAGTGGCAGTGACCGC…
	TAL118-a-N3-intN	gaattcgcggccgcttctagagGATCCTATAAGGAGCAGAACACCATCCCCAGCAAGAGAACTCCTTCCAGGGCCACAGCCAGACGGCGTGCAGCCAACTGCTGATCGGGGGGTGTCACCCCCCGCAGGTGGCCCGCTGGACGGTTTGCCCGCCAGAAGAACCATGAGCAGAACACGCTTGCCAAGCCCACCAGCACCCTCCCCTGCCTTTAGCGCAGGCTCATTTTCAGATTTGTTGCGACAGTTTGACCCTTCTCTTTTCAACACCTCTCTGTTTGACAGCCTGCCTCCCTTCGGTGCTCATCACACAGAAGCCGCTACAGGTGAGTGGGACGAGGTTCAGTCAGGCCTCAGGGCCGCGGATGCCCCTCCCCCCACAATGAGAGTGGCAGTGACCGC…
	TAL118-a-N2-intNS1	gaattcgcggccgcttctagagGATCCTATAAGGAGCAGAACACCATCCCCAGCAAGAGAACTCCTTCCAGGGCCACAGCCAGACGGCGTGCAGCCAACTGCTGATCGGGGGGTGTCACCCCCCGCAGGTGGCCCGCTGGACGGTTTGCCCGCCAGAAGAACCATGAGCAGAACACGCTTGCCAAGCCCACCAGCACCCTCCCCTGCCTTTAGCGCAGGCTCATTTTCAGATTTGTTGCGACAGTTTGACCCTTCTCTTTTCAACACCTCTCTGTTTGACAGCCTGCCTCCCTTCGGTGCTCATCACACAGAAGCCGCTACAGGTGAGTGGGACGAGGTTCAGTCAGGCCTCAGGGCCGCGGATGCCCCTCCCCCCACAATGAGAGTGGCAGTGACCGC…
	intM	gaattcgcggccgcttctagagGATGGACGACGAGTGCCTATTAGAGAACTGGTGTCACAGCAGAATTTTTCCGTGTGGGCTCTGAATCCTCAGACTTACCGCCTGGAGAGGGCTAGAGTGAGTAGAGCTTTCTGTACCGGCATCAAACCTGTGTACCGCCTCACCACTAGACTGGGGAGATCCATTAGGGCCACTGCCAACCACCGATTTCTCACACCTCAGGGCTGGAAACGAGTCGATGAACTCCAGCCTGGAGATTACCTGGCTCTGCCTAGGAGAATCCCTACTGCCTCCactagtagcggccgctgcag
	mutTAL118-a-N2-intN	gaattcgcggccgcttctagagGATCCTATAAGGAGCAGAACACCATCCCCAGCAAGAGAACTCCTTCCAGGGCCACAGCCAGACGGCGTGCAGCCAACTGCTGATCGGGGGGTGTCACCCCCCGCAGGTGGCCCGCTGGACGGTTTGCCCGCCAGAAGAACCATGAGCAGAACACGCTTGCCAAGCCCACCAGCACCCTCCCCTGCCTTTAGCGCAGGCTCATTTTCAGATTTGTTGCGACAGTTTGACCCTTCTCTTTTCAACACCTCTCTGTTTGACAGCCTGCCTCCCTTCGGTGCTCATCACACAGAAGCCGCTACAGGTGAGTGGGACGAGGTTCAGTCAGGCCTCAGGGCCGCGGATGCCCCTCCCCCCACAATGAGAGTGGCAGTGACCGC…
	CMV-53	gaattcgcggccgcttctagagcaacaaaatgtcgtaacaagggcggtaggcgtgtacggtgggaggtctatataagcagagctcgtttagtgaaccgcactagtagcggccgctgcag
	CMV-74	gaattcgcggccgcttctagagcaacaaaatgtcgtaacaactccgccccattgacgcaaatgggcggtaggcgtgtacggtgggaggtctatataagcagagctcgtttagtgaaccgactagtagcggccgctgcag
	BGHterm	gaattcgcggccgcttctagagCGACTGTGCCTTCTAGTTGCCAGCCATCTGTTGTTTGCCCCTCCCCCGTGCCTTCCTTGACCCTGGAAGGTGCCACTCCCACTGTCCTTTCCTAATAAAATGAGGAAATTGCATCGCATTGTCTGAGTAGGTGTCATTCTATTCTGGGGGGTGGGGTGGGGCAGGACAGCAAGGGGGAGGATTGGGAAGACAATAGCAGGCATGCTGGGGATGCGGTGGGCTCTATGGCTTCTGAGGCGGAAAGAACCactagtagcggccgctgcag
	Kozak	gaattcgcggccgcttctagagcccgccgccaccatggagactagtagcggccgctgcag
Sequences of DNA subparts
	Subpart	DNA Sequence (5’à3’)
	HS4	GGGACAGCCCCCCCCCAAAGCCCCCAGGGATGTAATTACGTCCCTCCCCCGCTAGGGGGCAGCAGCGAGCCGCCCGGGGCTCCGCTCCGGTCCGGCGCTCCCCCCGCATCCCCGAGCCGGCAGCGTGCGGGGACAGCCCGGGCACGGGGAAGGTGGCACGGGATCGCTTTCCTCTGAACGCTTCTCGCTGCTCTTTGAGCCTGCAGACACCTGGGGGGATACGGGGAAAAAGCTTTAGGCTGAAAGAGAGATTTAGAATGACAGAATCATAGAACGGCCTGGGTTGCAAAGGAGCACAGTGCTCATCCAGATCCAACCCCCTGCTATGTGCAGGGTCATCAACCAGCAGCCCAGGCTGCCCAGAGCCACATCCAGCCTGGCCTTGAATGCCTGCAGGGA…
