# Supplementary material for: Two- and three-input TALE-based AND logic computation in embryonic stem cells
Source: Nucleic Acids Res. 2013 Aug 27;41(21):9967–75. doi: 10.1093/nar/gkt758 (PMC3834826; doi:10.1093/nar/gkt758)
Supplement: Supplementary Data [file supp_gkt758_nar-01693-h-2013-File008.xlsx]

## Sheet: Sheet1
Table S2. DNA plasmids co-transfected for each experiment
Experiment shown in		Plasmids and plasmid amounts transfected
		Transfection of U-2 OS cell in 12-well plates
Figure 1B		split site 1		split site 2		split site 3		split site 4		split site 5		split site 6		control		full length TAL
		intC-TAL_1	50 ng	intC-TAL_2	50 ng	intC-TAL_3	50 ng	intC-TAL_4	50 ng	intC-TAL_5	50 ng	intC-TAL_6	50 ng	Off-target TAL	100 ng	TAL118	100 ng
		TAL_1_intN	50 ng	TAL_2_intN	50 ng	TAL_3_intN	50 ng	TAL_4_intN	50 ng	TAL_5_intN	50 ng	TAL_6_intN	50 ng
		1xTAL118bs_HSV	900 ng	1xTAL118bs_HSV	900 ng	1xTAL118bs_HSV	900 ng	1xTAL118bs_HSV	900 ng	1xTAL118bs_HSV	900 ng	1xTAL118bs_HSV	900 ng	1xTAL118bs_HSV	900 ng	1xTAL118bs_HSV	900 ng
Figure 1C		input 1 1		input 0 1		input 1 0		input 0 0 (Flow)		input 0 0 (Microscopy)
		intC-TAL_5	50 ng	intC-TAL_5	100 ng	Off-target TAL	50 ng	Off-target TAL	100 ng
		TAL_5_intN	50 ng			TAL_5_intN	100 ng
		1xTAL118bs_HSV	900 ng	1xTAL118bs_HSV	900 ng	1xTAL118bs_HSV	850 ng	1xTAL118bs_HSV	900 ng	1xTAL118bs_HSV	1000 ng
Figure 1D		1 binding site		2 binding sites		3 binding sites		4 binding sites		5 binding sites		6 binding sites
		intC-TAL_5	50 ng	intC-TAL_5	50 ng	intC-TAL_5	50 ng	intC-TAL_5	50 ng	intC-TAL_5	50 ng	intC-TAL_5	50 ng
		TAL_5_intN	50 ng	TAL_5_intN	50 ng	TAL_5_intN	50 ng	TAL_5_intN	50 ng	TAL_5_intN	50 ng	TAL_5_intN	50 ng
		1xTAL118bs_HSV	900 ng	2xTAL118bs_HSV	900 ng	3xTAL118bs_HSV	900 ng	4xTAL118bs_HSV	900 ng	5xTAL118bs_HSV	900 ng	6xTAL118bs_HSV	900 ng
Figure 2C		input 1 1 1		input 1 1 0		input 0 0 1 (Flow)		input 0 0 1 (Microscopy)		input 0 0 0 (Flow)		input 0 0 0 (Microscopy)
		TAL_5_intNs	50 ng	TAL_5_intNs	75 ng	Off-target TAL	100 ng			Off-target TAL	100 ng
		intC-TAL_5	50 ng	intC-TAL_5	75 ng
		intM	50 ng			intM	100ng	intM	100ng
		1xTAL118bs_HSV	850 ng	1xTAL118bs_HSV	850 ng	1xTAL118bs_HSV	800 ng	1xTAL118bs_HSV	900 ng	1xTAL118bs_HSV	900 ng	1xTAL118bs_HSV	1000 ng
Figure S2		1x control		2x control		3x control		4x control		5x control		6x control		1 binding site		2 binding sites		3 binding sites		4 binding sites		5 binding sites		6 binding sites
		Off-target TAL	100 ng	Off-target TAL	100 ng	Off-target TAL	100 ng	Off-target TAL	100 ng	Off-target TAL	100 ng	Off-target TAL	100 ng	TAL118	100 ng	TAL118	100 ng	TAL118	100 ng	TAL118	100 ng	TAL118	100 ng	TAL118	100 ng
		1xTAL118bs_HSV	900 ng	2xTAL118bs_HSV	900 ng	3xTAL118bs_HSV	900 ng	4xTAL118bs_HSV	900 ng	5xTAL118bs_HSV	900 ng	6xTAL118bs_HSV	900 ng	1xTAL118bs_HSV	900 ng	2xTAL118bs_HSV	900 ng	3xTAL118bs_HSV	900 ng	4xTAL118bs_HSV	900 ng	5xTAL118bs_HSV	900 ng	6xTAL118bs_HSV	900 ng
		Transfection of ES cell in 6-well plates
Figure 3B		HSV 2i-AND		HSV 2i-Ctrl		CMV53 2i-AND		CMV53 2i-Ctrl		CMV74 2i-AND		CMV74 2i-Ctrl
		HSV 2i-AND	3000 ng	HSV 2i-Ctrl	3000 ng	CMV53 2i-AND	3000 ng	CMV53 2i-Ctrl	3000 ng	CMV74 2i-AND	3000 ng	CMV74 2i-Ctrl	3000 ng
Figure 3D		3i-AND		3i-Ctrl1		3i-Ctrl2
		3i-AND	3000 ng	3i-Ctrl1	3000 ng	3i-Ctrl2	3000 ng
