# Supplementary material for: Two- and three-input TALE-based AND logic computation in embryonic stem cells
Source: Nucleic Acids Res. 2013 Aug 27;41(21):9967–75. doi: 10.1093/nar/gkt758 (PMC3834826; doi:10.1093/nar/gkt758)
Supplement: Supplementary Data [file supp_gkt758_nar-01693-h-2013-File009.xlsx]

## Sheet: Sheet1
Table S3. Flow cytometry data
Experiment shown in
	Transfection of U-2 OS cell in 12-well plates
Figure 1B			split site 1			split site 2			split site 3			split site 4			split site 5			split site 6			TAL248			TAL118
		replicate	1	2	3	1	2	3	1	2	3	1	2	3	1	2	3	1	2	3	1	2	3	1	2	3
		% mCh+	9.88	11	9.82	5.9	6.58	6.5	9.45	8.51	9.12	7.41	7.46	6.7	5.28	6.62	5.83	11.4	10	11	28.1	27.3	28.7	11.9	10.7	9.78
		mean CFP signal in mCh+	266	240	249	248	245	269	284	243	249	390	346	392	402	454	470	244	239	239	280	242	245	476	695	598
		% CFP+ in mCh+	0.823	0.594	0.485	0.589	0.802	0.716	0.76	0.758	0.742	2.28	2.11	2.99	4.36	3.25	2.77	0.477	0.56	0.496	0.181	0.166	0.153	4.82	4.17	4.8
		mean % CFP+ in mCh+	0.634			0.702333			0.753333			2.46			3.46			0.511			0.166667			4.59667
		s.d % CFP+ in mCh+	0.172514			0.107156			0.00986577			0.466798			0.815537			0.0434856			0.0140119			0.369639
Figure 1C			input 1 1			input 0 1			input 1 0			input 0 0 (Control)
		replicate	1	2	3	1	2	3	1	2	3	1	2	3
		% mCh+	5.28	6.62	5.83	22.1	25.7	23.4	23.6	25.5	22.7	28.1	27.3	28.7
		mean CFP signal in mCh+	402	454	470	289	267	307	275	244	247	280	242	245
		% CFP+ in mCh+	4.36	3.25	2.77	0.386	0.357	0.358	0.412	0.379	0.25	0.181	0.166	0.153
		mean % CFP+ in mCh+	3.46			0.367			0.347			0.166667
		s.d % CFP+ in mCh+	0.815537			0.0164621			0.0856096			0.0140119
Figure 1D			1 binding site			2 binding sites			3 binding sites			4 binding sites			5 binding sites			6 binding sites
		replicate	1	2	3	1	2	3	1	2	3	1	2	3	1	2	3	1	2	3
		% mCh+	5.28	6.62	5.83	4.16	4.41	3.91	8.13	7.73	7.58	4.85	5.17	5.55	14	13.9	11.2	6.97	7.95	7.1
		mean CFP signal in mCh+	402	454	470	1013	1047	893	2379	1582	1779	1599	1284	1564	2956	2796	2469	2473	2435	2270
		% CFP+ in mCh+	4.36	3.25	2.77	7.57	8.02	7.71	12.3	12.5	12	11.4	13	12	13.2	12.3	12.6	16	16.4	15.7
		mean % CFP+ in mCh+	3.46			7.76667			12.2667			12.1333			12.7			16.0333
		s.d % CFP+ in mCh+	0.815537			0.23029			0.251661			0.80829			0.458258			0.351188
Figure 2C			input 1 1 1			input 1 1 0			input 0 0 1			input 0 0 0 (Control)
		replicate	1	2	3	1	2	3	1	2	3	1	2	3
		% mCh+	11.5	11.3	10.5	14.4	15.4	14.1	22.4	24	27.4	28.1	27.3	28.7
		mean CFP signal in mCh+	959	1115	1354	503	540	537	288	301	288	280	242	245
		% CFP+ in mCh+	6.93	7.85	6.82	1.56	1.83	1.34	0.268	0.295	0.257	0.181	0.166	0.153
		mean % CFP+ in mCh+	7.2			1.57667			0.273333			0.166667
		s.d % CFP+ in mCh+	0.565597			0.245425			0.0195533			0.0140119
Figure S2			1x TAL248	2x TAL248	3x TAL248	4x TAL248	5x TAL248	6x TAL248	1x TAL118	2x TAL118	3x TAL118	4x TAL118	5x TAL118	6x TAL118
		% mCh+	19.5	8.56	8.55	6.67	22.6	22	9.41	5.92	6.13	5.37	5.58	7.25
		% CFP+ in mCh+	0.304	0.0253	0.0262	0.0328	0	0	9.47	20.4	30.1	40.2	42.6	47.4
	Transfection of ES cells in 6-well plates
Figure 3B			HSV 2i-AND			HSV 2i-Ctrl			CMV53 2i-AND			CMV53 2i-Ctrl			CMV74 2i-AND			CMV74 2i-Ctrl
		replicate	1	2	3	1	2	3	1	2	3	1	2	3	1	2	3	1	2	3
		% mCh+	7.9	8.53	9.86	11.4	11.2	10.6	8.07	8.34	9.22	7.18	6.55	7.65	6.98	8.23	8.37	8.49	8.58	8.38
		mean CFP signal in mCh+	1392	1523	1448	459	442	456	4331	5275	4775	1541	602	1127	5321	5926	5972	1269	1080	1223
		% CFP+ in mCh+	10.6	9.89	10	2.01	1.71	1.59	35.7	34	34.6	3.34	3.75	3.3	42.6	43.3	43.8	11.9	13	11.9
		mean % CFP+ in mCh+	10.1633			1.77			34.7667			3.46333			43.2333			12.2667
		s.d % CFP+ in mCh+	0.382143			0.216333			0.862168			0.249065			0.602771			0.635085
Figure 3D			3i-AND			3i-Ctrl1			3i-Ctrl2
		replicate	1	2	3	1	2	3	1	2	3
		% mCh+	8.63	8.03	10.8	10	8.02	10.1	7.74	7.41	7.98
		mean CFP signal in mCh+	2740	4879	5096	1238	1515	1276	1530	1978	1485
		% CFP+ in mCh+	1.79	1.77	1.89	0.86	0.971	0.969	0.96	0.999	1.09
		mean % CFP+ in mCh+	1.81667			0.933333			1.01633
		s.d % CFP+ in mCh+	0.064291			0.0635164			0.0667108
	ES cell clones
Figure 4D			HSV 2i-AND			HSV 2i-Ctrl			CMV74 2i-AND			CMV74 2i-Ctrl
		clone	13	AB17	AB19	10	12	3	11	10	9	A11	AB2	AB7
		% mCh+	75.8	78.251	80.671	68.0235	63.6466	69.7329	25.07	21.82	24.04	71.345	44.367	47.542
		mean CFP signal in mCh+	1164	1146	1128	487	476	498	1446	1412	1520	538	523	522
		% CFP+ in mCh+	1.22296	0.831938	1.07969	0.0345469	0.0732168	0.04718	8.48586	10.1742	7.45911	0.904058	0.827191	0.719364
		mean % CFP+ in mCh+	1.04486			0.0516479			8.70637			0.816871
		s.d % CFP+ in mCh+	0.197822			0.0197183			1.37089			0.0927784
